# Supplementary material for: Structural Motifs in Aryl Organogermanium Ge-O Derivatives for Material Design
Source: Int J Mol Sci. 2023 Sep 1;24(17):13575. doi: 10.3390/ijms241713575 (PMC10487558; doi:10.3390/ijms241713575)
Supplement: Supplementary file 1 [file ijms-24-13575-s001.zip]

Archive with 1 entries (1 files):
- ijms-2552001-supplementary.pdf
